# Supplementary material for: Characterization of human transcription factor function and patterns of gene regulation in HepG2 cells
Source: Genome Res. 2023 Nov;33(11):1879–92. doi: 10.1101/gr.278205.123 (PMC10760452; doi:10.1101/gr.278205.123)
Supplement: Supplement 1 [file Supplemental_Code.zip]

Archive with 62 entries (59 files):
- code/
- code/.DS_Store
- code/binding_expr_functions.R
- code/binding_expr_modeling.R
- code/Figure_1A_Supplemental_1_2_3_4.R
- code/Figure_1B_1C_1D_2C_Supplemental_9_10_16_17_20_21_34_35.R
- code/Figure_2A.R
- code/Figure_2B_Supplemental_33.R
- code/Figure_2D_Supplemental_22_23.R
- code/Figure_3A_Supplemental_28.R
- code/Figure_3B_SuppTable_18.R
- code/Figure_4A_Supplemental_31_32.R
- code/Figure_4B.sh
- code/Figure_4C_4D_4E.R
- code/find_model_size.R
- code/Get_Flanking_Peak_Regions.R
- code/lsgkm_execution.sh
- code/meme_execute.sh
- code/Motif_Control_Tests.R
- code/Restrict_Peak_Size_summitCenter.R
- code/Running_gkmpredict.R
- code/Supplemental_11_12.R
- code/Supplemental_13.R
- code/Supplemental_14.R
- code/Supplemental_15.R
- code/Supplemental_24_25_26_27.R
- code/Supplemental_29_30.R
- code/Supplemental_5_18_19.R
- code/Supplemental_6.R
- code/Supplemental_7_8.R
- __MACOSX/
- __MACOSX/._code
- __MACOSX/code/
- __MACOSX/code/._.DS_Store
- __MACOSX/code/._binding_expr_functions.R
- __MACOSX/code/._binding_expr_modeling.R
- __MACOSX/code/._Figure_1A_Supplemental_1_2_3_4.R
- __MACOSX/code/._Figure_1B_1C_1D_2C_Supplemental_9_10_16_17_20_21_34_35.R
- __MACOSX/code/._Figure_2A.R
- __MACOSX/code/._Figure_2B_Supplemental_33.R
- __MACOSX/code/._Figure_2D_Supplemental_22_23.R
- __MACOSX/code/._Figure_3A_Supplemental_28.R
- __MACOSX/code/._Figure_3B_SuppTable_18.R
- __MACOSX/code/._Figure_4A_Supplemental_31_32.R
- __MACOSX/code/._Figure_4B.sh
- __MACOSX/code/._Figure_4C_4D_4E.R
- __MACOSX/code/._find_model_size.R
- __MACOSX/code/._Get_Flanking_Peak_Regions.R
- __MACOSX/code/._lsgkm_execution.sh
- __MACOSX/code/._meme_execute.sh
- __MACOSX/code/._Motif_Control_Tests.R
- __MACOSX/code/._Restrict_Peak_Size_summitCenter.R
- __MACOSX/code/._Running_gkmpredict.R
- __MACOSX/code/._Supplemental_11_12.R
- __MACOSX/code/._Supplemental_13.R
- __MACOSX/code/._Supplemental_14.R
- __MACOSX/code/._Supplemental_15.R
- __MACOSX/code/._Supplemental_24_25_26_27.R
- __MACOSX/code/._Supplemental_29_30.R
- __MACOSX/code/._Supplemental_5_18_19.R
- __MACOSX/code/._Supplemental_6.R
- __MACOSX/code/._Supplemental_7_8.R
